# Supplementary material for: MetaNet: a scalable and integrated tool for reproducible omics network analysis
Source: Bioinformatics. 2026 May 20;42(6):btag321. doi: 10.1093/bioinformatics/btag321 (PMC13224960; doi:10.1093/bioinformatics/btag321)
Supplement: btag321_Supplementary_Data [file btag321_supplementary_data.zip]

Archive with 2 entries (2 files):
- Supplementary_material0423.docx
- Supplementary_tables0423.xlsx
